# Supplementary material for: Play ontogeny in young chickens is affected by domestication and early stress
Source: Sci Rep. 2022 Aug 9;12:13576. doi: 10.1038/s41598-022-17617-x (PMC9363459; doi:10.1038/s41598-022-17617-x)
Supplement: Supplementary file 2 — Supplementary Information 2. [file 41598_2022_17617_MOESM2_ESM.xlsx]

## Sheet: Blad1
Play ontogeny in young chickens is affected by domestication and early stress
Lundén, G., Oscarsson, R., Hedlund, L., Gjøen, J., Jensen, P.
Supplementary table S2
The complete data set for experiment 1 and 2
Experiment 1:
Group	Breed	Age(d)	Running	Frolicking	Wing flapping	Spinning	Spinning while wing flapping	Sparring jumping no contact	Sparring jumping contact	Sparring stand-off no contact	Sparring stand-off contact	Worm running	Worm running mealworm	Worm chasing	Worm exchange	Worm pecking	Locoplay	Socplay	Objplay	Totplay
GreenWL	WL	8	0	0	0	0	0	0	0	0	0	0	0	0	0	4	0	0	4	4
YellowWL	WL	8	0	0	0	0	0	0	0	0	0	0	0	0	0	6	0	0	6	6
RedWL	WL	8	0	1	0	0	0	0	0	0	0	0	0	0	0	1	1	0	1	2
BlueWL	WL	8	1	0	1	0	0	0	0	0	0	9	0	15	5	0	2	0	29	31
WhiteWL	WL	8	0	0	0	0	0	0	0	0	0	0	0	0	0	0	0	0	0	0
White-YellowWL	WL	8	0	0	0	0	0	0	0	0	0	0	0	0	0	14	0	0	14	14
White-GreenWL	WL	8	0	0	0	0	0	0	0	0	0	17	0	8	1	13	0	0	39	39
Green-GreenWL	WL	8	0	0	0	0	0	0	0	0	0	0	0	0	0	0	0	0	0	0
Green-RedWL	WL	8	0	0	1	0	0	0	0	0	0	0	0	0	0	0	1	0	0	1
Yellow-YellowWL	WL	8	0	0	0	0	0	0	0	0	0	0	0	0	0	0	0	0	0	0
GreenRJF	RJF	8	0	0	0	0	0	0	0	0	0	0	0	0	0	0	0	0	0	0
YellowRJF	RJF	8	0	0	0	0	0	0	0	0	0	0	0	0	0	0	0	0	0	0
RedRJF	RJF	8	0	0	0	0	0	0	0	0	0	0	0	0	0	0	0	0	0	0
BlueRJF	RJF	8	0	0	0	0	0	0	0	0	0	0	0	0	0	0	0	0	0	0
WhiteRJF	RJF	8	0	0	0	0	0	0	0	0	0	0	0	0	0	0	0	0	0	0
White-YellowRJF	RJF	8	0	0	1	0	0	0	0	0	0	0	0	0	0	0	1	0	0	1
White-GreenRJF	RJF	8	0	0	1	0	0	0	0	0	0	0	0	0	0	0	1	0	0	1
Green-GreenRJF	RJF	8	0	0	0	0	0	0	0	0	0	0	0	0	0	0	0	0	0	0
Green-RedRJF	RJF	8	0	0	0	0	0	0	0	0	0	0	0	0	0	0	0	0	0	0
Yellow-YellowRJF	RJF	8	0	0	0	0	0	0	0	0	0	0	0	0	0	0	0	0	0	0
GreenWL	WL	10	0	0	0	0	0	0	0	0	0	0	0	0	0	0	0	0	0	0
YellowWL	WL	10	0	0	0	0	0	0	0	0	0	0	0	0	0	0	0	0	0	0
RedWL	WL	10	4	0	2	0	0	0	0	0	0	0	0	0	0	0	6	0	0	6
BlueWL	WL	10	0	2	4	0	0	0	0	0	0	16	2	27	3	6	6	0	54	60
WhiteWL	WL	10	0	1	0	0	0	0	0	0	0	46	2	45	6	6	1	0	105	106
White-YellowWL	WL	10	0	0	0	0	0	0	0	0	0	0	0	0	0	11	0	0	11	11
White-GreenWL	WL	10	0	1	2	0	0	0	0	0	0	5	0	2	0	4	3	0	11	14
Green-GreenWL	WL	10	0	0	0	0	0	0	0	0	0	0	0	0	0	0	0	0	0	0
Green-RedWL	WL	10	0	0	4	0	0	0	0	0	0	0	0	0	0	0	4	0	0	4
Yellow-YellowWL	WL	10	0	0	1	0	0	0	0	0	0	0	0	0	0	0	1	0	0	1
GreenRJF	RJF	10	0	0	0	0	0	0	0	0	0	0	0	0	0	0	0	0	0	0
YellowRJF	RJF	10	0	0	1	0	0	0	0	0	0	0	0	0	0	0	1	0	0	1
RedRJF	RJF	10	0	0	0	0	0	0	0	0	0	0	0	0	0	0	0	0	0	0
BlueRJF	RJF	10	1	4	1	0	0	0	0	0	0	0	0	0	0	0	6	0	0	6
WhiteRJF	RJF	10	0	0	0	0	0	0	0	0	0	0	0	0	0	0	0	0	0	0
White-YellowRJF	RJF	10	0	1	4	0	0	0	0	0	0	0	0	0	0	0	5	0	0	5
White-GreenRJF	RJF	10	0	0	1	0	0	0	0	0	0	0	0	0	0	0	1	0	0	1
Green-GreenRJF	RJF	10	0	0	0	0	0	0	0	0	0	0	0	0	0	0	0	0	0	0
Green-RedRJF	RJF	10	0	0	0	0	0	0	0	0	0	0	0	0	0	0	0	0	0	0
Yellow-YellowRJF	RJF	10	0	0	0	0	0	0	0	0	0	0	0	0	0	0	0	0	0	0
GreenWL	WL	15	0	0	2	0	0	0	0	0	0	0	0	0	0	6	2	0	6	8
YellowWL	WL	15	2	16	3	0	0	0	3	2	0	5	2	9	0	32	21	5	48	74
RedWL	WL	15	0	2	5	0	0	0	2	0	1	0	0	0	0	0	7	3	0	10
BlueWL	WL	15	3	24	10	0	0	2	3	2	0	16	2	34	0	0	37	7	52	96
WhiteWL	WL	15	0	2	4	0	0	0	0	0	0	37	2	61	4	29	6	0	133	139
White-YellowWL	WL	15	0	0	5	0	0	0	0	0	0	8	0	5	0	39	5	0	52	57
White-GreenWL	WL	15	0	0	3	0	0	0	0	0	0	6	0	6	0	20	3	0	32	35
Green-GreenWL	WL	15	0	0	0	0	0	0	0	0	0	0	0	0	0	0	0	0	0	0
Green-RedWL	WL	15	0	0	5	0	0	0	0	0	0	1	0	2	0	0	5	0	3	8
Yellow-YellowWL	WL	15	0	0	1	0	0	0	0	0	0	0	0	0	0	0	1	0	0	1
GreenRJF	RJF	15	0	1	2	0	0	0	0	2	0	0	0	0	0	1	3	2	1	6
YellowRJF	RJF	15	0	0	0	0	0	0	0	0	0	0	0	0	0	0	0	0	0	0
RedRJF	RJF	15	0	0	1	0	0	0	0	0	0	0	0	0	0	0	1	0	0	1
BlueRJF	RJF	15	0	3	1	0	0	0	0	0	0	0	0	0	0	0	4	0	0	4
WhiteRJF	RJF	15	0	3	2	0	0	0	0	2	2	0	0	0	0	0	5	4	0	9
White-YellowRJF	RJF	15	0	0	1	0	0	0	0	0	0	0	0	0	0	0	1	0	0	1
White-GreenRJF	RJF	15	1	0	1	0	0	0	0	0	0	0	0	0	0	0	2	0	0	2
Green-GreenRJF	RJF	15	0	0	4	0	0	0	0	0	0	0	0	0	0	0	4	0	0	4
Green-RedRJF	RJF	15	0	0	1	0	0	0	0	0	0	0	0	0	0	0	1	0	0	1
Yellow-YellowRJF	RJF	15	0	6	3	0	0	0	0	2	0	0	0	0	0	0	9	2	0	11
GreenWL	WL	18	0	24	4	0	1	1	1	13	2	9	3	4	0	31	29	17	47	93
YellowWL	WL	18	1	4	0	0	0	1	1	0	1	4	2	8	0	8	5	3	22	30
RedWL	WL	18	4	15	7	0	0	1	6	9	3	0	2	1	0	0	26	19	3	48
BlueWL	WL	18	8	13	4	0	0	1	2	5	4	6	4	11	0	0	25	12	21	58
WhiteWL	WL	18	1	9	3	0	0	0	1	1	0	10	0	14	0	9	13	2	33	48
White-YellowWL	WL	18	2	10	9	0	0	0	1	4	3	31	5	29	2	53	21	8	120	149
White-GreenWL	WL	18	0	0	6	0	0	0	0	0	0	11	0	15	1	31	6	0	58	64
Green-GreenWL	WL	18	4	10	3	1	0	2	0	1	0	0	2	2	0	0	18	3	4	25
Green-RedWL	WL	18	0	8	3	0	0	0	0	0	0	25	3	29	4	1	11	0	62	73
Yellow-YellowWL	WL	18	0	1	0	0	0	0	0	2	0	0	0	0	0	1	1	2	1	4
GreenRJF	RJF	18	2	23	3	0	0	0	0	12	0	0	0	0	0	4	28	12	4	44
YellowRJF	RJF	18	0	0	0	0	0	0	0	0	0	0	0	0	0	1	0	0	1	1
RedRJF	RJF	18	1	3	3	1	1	0	0	2	6	0	0	0	0	0	9	8	0	17
BlueRJF	RJF	18	0	3	2	0	0	0	0	5	0	0	0	0	0	0	5	5	0	10
WhiteRJF	RJF	18	2	14	5	0	0	0	1	11	1	0	0	0	0	0	21	13	0	34
White-YellowRJF	RJF	18	0	0	6	0	0	0	0	3	0	0	1	0	0	0	6	3	1	10
White-GreenRJF	RJF	18	1	4	1	0	0	0	0	1	0	0	0	0	0	0	6	1	0	7
Green-GreenRJF	RJF	18	0	0	1	0	0	0	0	2	0	0	0	0	0	0	1	2	0	3
Green-RedRJF	RJF	18	0	0	5	0	0	0	0	0	0	0	0	0	0	0	5	0	0	5
Yellow-YellowRJF	RJF	18	0	7	0	0	0	0	0	5	1	0	0	0	0	0	7	6	0	13
GreenWL	WL	22	0	6	2	0	0	2	5	0	0	0	3	0	0	5	8	7	8	23
YellowWL	WL	22	4	8	6	0	0	0	7	4	1	2	2	2	0	2	18	12	8	38
RedWL	WL	22	5	12	1	0	0	4	2	8	3	8	0	6	0	20	18	17	34	69
BlueWL	WL	22	2	26	2	0	0	2	3	4	3	17	2	20	1	4	30	12	44	86
WhiteWL	WL	22	11	24	2	0	0	0	6	5	2	24	0	31	0	32	37	13	87	137
White-YellowWL	WL	22	1	20	12	0	1	4	1	5	0	10	1	11	0	46	34	10	68	112
White-GreenWL	WL	22	3	20	8	0	0	0	0	0	0	11	3	16	0	14	31	0	44	75
Green-GreenWL	WL	22	2	12	6	0	0	0	0	0	2	0	2	2	0	1	20	2	5	27
Green-RedWL	WL	22	1	14	3	0	1	0	0	0	0	4	2	3	0	8	19	0	17	36
Yellow-YellowWL	WL	22	1	4	1	0	0	0	0	1	0	15	0	16	0	43	6	1	74	81
GreenRJF	RJF	22	4	25	2	1	0	2	4	12	1	0	0	0	0	1	32	19	1	52
YellowRJF	RJF	22	0	0	0	0	0	0	0	0	0	0	0	0	0	2	0	0	2	2
RedRJF	RJF	22	0	10	0	0	0	0	2	8	1	0	0	0	0	0	10	11	0	21
BlueRJF	RJF	22	1	9	0	0	0	0	4	15	4	0	0	0	0	0	10	23	0	33
WhiteRJF	RJF	22	4	14	1	0	0	2	3	5	1	0	0	0	0	0	19	11	0	30
White-YellowRJF	RJF	22	3	10	6	0	0	0	2	8	2	0	0	0	0	4	19	12	4	35
White-GreenRJF	RJF	22	4	7	1	0	0	1	0	8	0	0	0	0	0	4	12	9	4	25
Green-GreenRJF	RJF	22	0	7	2	0	0	1	2	6	0	0	0	0	0	0	9	9	0	18
Green-RedRJF	RJF	22	0	6	1	0	0	3	0	0	0	0	0	0	0	0	7	3	0	10
Yellow-YellowRJF	RJF	22	10	17	3	2	0	1	0	4	0	0	0	0	0	11	32	5	11	48
GreenWL	WL	25	10	5	2	0	0	1	1	2	4	4	2	5	0	11	17	8	22	47
YellowWL	WL	25	10	10	1	0	1	3	5	2	8	14	1	18	0	29	22	18	62	102
RedWL	WL	25	7	15	2	0	0	3	1	4	1	19	2	29	0	50	24	9	100	133
BlueWL	WL	25	7	17	4	0	0	0	1	1	1	24	3	33	0	38	28	3	98	129
WhiteWL	WL	25	5	14	1	0	0	0	1	0	1	25	1	30	0	55	20	2	111	133
White-YellowWL	WL	25	3	5	3	0	0	0	2	0	0	12	1	18	2	41	11	2	74	87
White-GreenWL	WL	25	0	3	6	0	0	0	1	1	1	6	2	9	0	10	9	3	27	39
Green-GreenWL	WL	25	2	1	1	0	0	0	0	0	0	0	1	1	0	4	4	0	6	10
Green-RedWL	WL	25	9	16	3	0	0	0	1	0	0	7	3	5	0	30	28	1	45	74
Yellow-YellowWL	WL	25	1	1	2	0	2	0	0	1	1	18	2	24	3	37	6	2	84	92
GreenRJF	RJF	25	1	9	1	0	0	4	2	16	0	0	0	0	0	5	11	22	5	38
YellowRJF	RJF	25	1	6	1	0	0	2	2	7	0	0	8	7	0	3	8	11	18	37
RedRJF	RJF	25	1	13	0	0	0	0	0	1	0	0	0	0	0	0	14	1	0	15
BlueRJF	RJF	25	9	19	0	0	0	2	0	9	0	0	0	0	0	0	28	11	0	39
WhiteRJF	RJF	25	3	16	1	0	0	4	0	7	0	0	0	0	0	32	20	11	32	63
White-YellowRJF	RJF	25	1	13	3	0	0	0	2	10	7	0	3	0	0	19	17	19	22	58
White-GreenRJF	RJF	25	1	6	0	0	0	0	0	0	0	0	0	0	0	0	7	0	0	7
Green-GreenRJF	RJF	25	2	5	1	0	0	7	2	11	1	0	0	0	0	1	8	21	1	30
Green-RedRJF	RJF	25	2	21	4	0	0	3	2	9	0	0	0	0	0	2	27	14	2	43
Yellow-YellowRJF	RJF	25	4	22	6	0	0	0	0	0	0	0	4	2	0	1	32	0	7	39
GreenWL	WL	29	0	1	3	0	1	0	0	0	0	10	0	17	0	24	5	0	51	56
YellowWL	WL	29	4	17	4	0	1	7	11	22	8	4	0	4	0	22	26	48	30	104
RedWL	WL	29	9	15	4	1	0	1	5	6	8	1	1	2	0	26	29	20	30	79
BlueWL	WL	29	2	23	3	0	0	5	5	8	4	10	1	11	0	46	28	22	68	118
WhiteWL	WL	29	5	13	6	0	1	2	7	3	4	40	1	43	0	79	25	16	163	204
White-YellowWL	WL	29	1	3	2	0	0	0	3	3	0	40	2	47	3	99	6	6	191	203
White-GreenWL	WL	29	6	11	6	0	1	1	0	7	1	2	2	2	0	3	24	9	9	42
Green-GreenWL	WL	29	2	1	2	0	0	4	1	4	0	0	2	1	0	1	5	9	4	18
Green-RedWL	WL	29	2	8	2	1	0	0	0	0	0	18	3	16	0	53	13	0	90	103
Yellow-YellowWL	WL	29	0	0	2	0	1	0	0	0	0	4	0	4	0	25	3	0	33	36
GreenRJF	RJF	29	6	18	1	0	0	2	1	16	0	0	5	2	0	2	25	19	9	53
YellowRJF	RJF	29	1	15	1	0	0	4	4	20	4	0	12	23	1	0	17	32	36	85
RedRJF	RJF	29	0	3	0	0	0	0	0	2	0	0	0	0	0	0	3	2	0	5
BlueRJF	RJF	29	2	19	1	0	0	0	2	13	4	0	0	0	0	0	22	19	0	41
WhiteRJF	RJF	29	5	23	0	0	0	5	3	12	0	0	7	3	0	11	28	20	21	69
White-YellowRJF	RJF	29	0	8	10	0	0	0	1	12	5	0	3	0	0	5	18	18	8	44
White-GreenRJF	RJF	29	1	3	1	0	0	0	0	0	0	0	0	0	0	0	5	0	0	5
Green-GreenRJF	RJF	29	2	10	4	0	0	0	2	24	4	0	0	0	0	2	16	30	2	48
Green-RedRJF	RJF	29	0	10	4	0	0	0	2	0	0	0	11	8	0	2	14	2	21	37
Yellow-YellowRJF	RJF	29	2	8	2	0	0	2	1	4	0	0	4	3	0	6	12	7	13	32
GreenWL	WL	32	3	16	1	0	0	1	0	4	0	6	0	6	0	32	20	5	44	69
YellowWL	WL	32	3	16	2	0	0	0	3	0	2	3	0	2	0	22	21	5	27	53
RedWL	WL	32	0	7	0	1	1	2	0	4	1	1	2	1	0	18	9	7	22	38
BlueWL	WL	32	1	10	0	0	1	3	3	6	0	10	0	6	0	43	12	12	59	83
WhiteWL	WL	32	0	5	2	0	0	0	1	1	2	39	2	27	1	108	7	4	177	188
White-YellowWL	WL	32	0	2	0	1	0	0	1	0	1	21	0	21	1	71	3	2	114	119
White-GreenWL	WL	32	3	9	0	2	0	0	8	9	0	27	1	35	1	56	14	17	120	151
Green-GreenWL	WL	32	2	7	0	0	0	0	2	0	0	0	2	0	0	3	9	2	5	16
Green-RedWL	WL	32	0	5	2	0	0	0	2	0	0	27	1	13	0	62	7	2	103	112
Yellow-YellowWL	WL	32	0	2	2	1	0	0	1	2	0	2	0	3	0	20	5	3	25	33
GreenRJF	RJF	32	0	43	1	0	0	5	3	19	3	0	3	1	0	7	44	30	11	85
YellowRJF	RJF	32	0	10	1	0	0	5	1	11	2	0	5	2	0	3	11	19	10	40
RedRJF	RJF	32	0	5	0	0	0	0	0	4	0	0	0	0	0	0	5	4	0	9
BlueRJF	RJF	32	3	35	0	0	2	2	4	19	3	0	0	0	0	0	40	28	0	68
WhiteRJF	RJF	32	1	26	4	1	1	2	3	5	0	0	6	5	1	1	33	10	13	56
White-YellowRJF	RJF	32	1	3	4	0	0	0	0	4	0	0	2	0	0	4	8	4	6	18
White-GreenRJF	RJF	32	0	10	0	0	0	2	1	2	0	0	0	0	0	0	10	5	0	15
Green-GreenRJF	RJF	32	3	10	1	0	0	5	8	21	13	0	0	0	0	1	14	47	1	62
Green-RedRJF	RJF	32	4	17	3	0	0	12	15	28	0	0	1	2	0	8	24	55	11	90
Yellow-YellowRJF	RJF	32	2	24	1	0	0	0	2	10	0	0	2	0	0	1	27	12	3	42
GreenWL	WL	36	0	9	3	0	0	0	1	3	0	18	1	11	1	65	12	4	96	112
YellowWL	WL	36	3	9	2	1	1	0	3	11	0	28	2	19	0	58	16	14	107	137
RedWL	WL	36	0	7	2	0	0	1	0	2	0	3	0	1	0	9	9	3	13	25
BlueWL	WL	36	0	4	3	0	1	0	0	2	0	15	1	5	0	60	8	2	81	91
WhiteWL	WL	36	1	11	3	0	1	0	2	6	2	58	1	36	1	131	16	10	227	253
White-YellowWL	WL	36	0	1	0	0	0	0	0	0	0	7	0	1	0	32	1	0	40	41
White-GreenWL	WL	36	0	3	2	0	0	0	0	0	0	40	0	36	1	36	5	0	113	118
Green-GreenWL	WL	36	0	6	4	0	0	0	2	3	2	15	1	13	0	44	10	7	73	90
Green-RedWL	WL	36	0	3	2	0	0	0	1	0	0	12	1	6	0	40	5	1	59	65
Yellow-YellowWL	WL	36	0	0	2	0	1	1	2	2	1	12	0	14	1	32	3	6	59	68
GreenRJF	RJF	36	1	14	1	0	0	0	0	2	0	0	3	3	0	1	16	2	7	25
YellowRJF	RJF	36	0	6	1	0	0	1	0	12	2	0	4	1	0	2	7	15	7	29
RedRJF	RJF	36	0	2	0	0	0	0	0	0	0	0	0	0	0	0	2	0	0	2
BlueRJF	RJF	36	2	13	0	0	0	6	4	12	6	0	5	1	0	1	15	28	7	50
WhiteRJF	RJF	36	0	12	3	0	0	0	3	4	2	0	2	1	0	0	15	9	3	27
White-YellowRJF	RJF	36	0	12	1	0	0	0	0	2	0	0	3	2	0	12	13	2	17	32
White-GreenRJF	RJF	36	0	5	0	0	0	0	0	0	0	0	0	0	0	0	5	0	0	5
Green-GreenRJF	RJF	36	2	6	0	0	0	2	4	23	6	0	0	0	0	7	8	35	7	50
Green-RedRJF	RJF	36	2	10	0	0	0	8	3	29	0	0	0	0	0	6	12	40	6	58
Yellow-YellowRJF	RJF	36	3	10	1	0	0	0	2	14	4	0	4	3	0	4	14	20	11	45
GreenWL	WL	39	0	3	3	0	1	0	1	3	1	1	0	0	0	23	7	5	24	36
YellowWL	WL	39	0	1	3	0	0	0	1	12	2	30	0	18	0	71	4	15	119	138
RedWL	WL	39	0	8	0	0	0	1	3	6	6	6	2	5	0	22	8	16	35	59
BlueWL	WL	39	0	12	2	0	2	5	1	9	0	15	0	4	0	66	16	15	85	116
WhiteWL	WL	39	0	3	1	0	1	2	2	2	2	46	0	47	4	96	5	8	193	206
White-YellowWL	WL	39	0	0	0	0	0	0	0	0	0	6	0	4	0	39	0	0	49	49
White-GreenWL	WL	39	1	8	3	0	0	0	1	9	3	11	2	10	0	44	12	13	67	92
Green-GreenWL	WL	39	0	0	0	0	0	0	0	0	0	27	1	26	1	37	0	0	92	92
Green-RedWL	WL	39	0	6	2	0	0	0	0	0	0	20	1	11	0	49	8	0	81	89
Yellow-YellowWL	WL	39	0	0	0	0	0	0	0	0	2	0	3	0	0	7	0	2	10	12
GreenRJF	RJF	39	0	26	5	0	0	0	3	18	4	0	1	1	0	14	31	25	16	72
YellowRJF	RJF	39	0	1	1	0	0	0	2	6	0	0	1	1	0	0	2	8	2	12
RedRJF	RJF	39	1	6	2	0	0	0	0	2	0	0	0	0	0	3	9	2	3	14
BlueRJF	RJF	39	2	5	0	0	0	1	4	12	9	3	3	4	0	5	7	26	15	48
WhiteRJF	RJF	39	0	18	1	0	0	1	3	17	3	0	7	3	0	2	19	24	12	55
White-YellowRJF	RJF	39	1	14	5	1	0	0	1	15	3	1	3	4	0	30	21	19	38	78
White-GreenRJF	RJF	39	5	15	2	0	0	0	0	0	0	0	0	0	0	2	22	0	2	24
Green-GreenRJF	RJF	39	0	3	0	0	0	2	2	7	0	0	0	0	0	2	3	11	2	16
Green-RedRJF	RJF	39	7	20	0	0	0	6	6	36	2	1	0	1	0	9	27	50	11	88
Yellow-YellowRJF	RJF	39	4	11	2	0	0	0	2	11	2	0	3	1	0	3	17	15	7	39
GreenWL	WL	43	0	3	2	0	1	0	1	3	0	0	0	0	0	5	6	4	5	15
YellowWL	WL	43	0	2	2	0	0	0	0	0	0	17	0	4	1	48	4	0	70	74
RedWL	WL	43	0	2	0	0	0	0	1	2	0	12	0	16	1	51	2	3	80	85
BlueWL	WL	43	0	8	1	0	0	0	0	2	0	7	0	3	0	37	9	2	47	58
WhiteWL	WL	43	0	1	0	0	0	0	0	7	0	22	0	11	0	82	1	7	115	123
White-YellowWL	WL	43	0	1	0	0	0	0	0	2	0	5	0	2	0	15	1	2	22	25
White-GreenWL	WL	43	0	1	1	0	0	0	0	0	0	19	0	22	0	26	2	0	67	69
Green-GreenWL	WL	43	0	0	5	0	0	0	0	1	1	0	2	0	0	9	5	2	11	18
Green-RedWL	WL	43	0	1	0	0	0	0	0	0	0	16	0	18	1	47	1	0	82	83
Yellow-YellowWL	WL	43	0	0	0	0	0	0	0	0	0	0	0	0	0	3	0	0	3	3
GreenRJF	RJF	43	6	24	0	0	0	0	3	23	11	0	2	1	0	5	30	37	8	75
YellowRJF	RJF	43	3	17	1	0	0	1	1	20	3	0	3	2	0	0	21	25	5	51
RedRJF	RJF	43	0	4	0	0	0	0	1	4	0	0	0	0	0	6	4	5	6	15
BlueRJF	RJF	43	0	17	0	0	0	0	3	21	10	0	1	0	0	2	17	34	3	54
WhiteRJF	RJF	43	2	34	0	0	0	0	0	8	0	0	6	5	0	2	36	8	13	57
White-YellowRJF	RJF	43	4	25	2	0	0	0	0	9	0	0	1	0	0	29	31	9	30	70
White-GreenRJF	RJF	43	3	15	0	0	0	0	0	4	0	0	4	4	0	0	18	4	8	30
Green-GreenRJF	RJF	43	1	14	0	0	0	0	4	15	5	1	3	3	0	1	15	24	8	47
Green-RedRJF	RJF	43	1	12	0	0	0	0	0	6	2	0	0	0	0	19	13	8	19	40
Yellow-YellowRJF	RJF	43	6	22	0	0	0	0	0	6	0	5	2	6	0	2	28	6	15	49
GreenWL	WL	46	0	5	0	0	0	0	0	0	0	0	0	0	0	13	5	0	13	18
YellowWL	WL	46	0	9	3	0	0	0	0	2	1	12	0	2	0	66	12	3	80	95
RedWL	WL	46	0	3	1	0	1	0	1	4	0	5	0	1	0	31	5	5	37	47
BlueWL	WL	46	4	4	4	0	3	0	2	0	0	3	0	1	0	29	15	2	33	50
WhiteWL	WL	46	0	4	0	0	0	0	2	9	1	19	0	3	0	92	4	12	114	130
White-YellowWL	WL	46	0	3	0	0	0	0	0	0	0	24	0	13	2	46	3	0	85	88
White-GreenWL	WL	46	0	0	1	0	0	0	0	2	0	9	0	10	0	27	1	2	46	49
Green-GreenWL	WL	46	0	6	2	0	0	0	1	4	0	0	0	0	0	1	8	5	1	14
Green-RedWL	WL	46	0	2	2	0	0	0	0	1	0	3	0	2	0	16	4	1	21	26
Yellow-YellowWL	WL	46	0	0	1	0	0	1	5	5	0	0	0	0	0	5	1	11	5	17
GreenRJF	RJF	46	0	21	1	1	0	0	0	17	0	3	1	5	0	7	23	17	16	56
YellowRJF	RJF	46	1	7	1	0	0	0	0	14	0	0	2	2	0	0	9	14	4	27
RedRJF	RJF	46	0	8	0	0	0	1	1	11	0	0	7	12	1	3	8	13	23	44
BlueRJF	RJF	46	1	13	1	0	0	0	0	13	1	0	4	3	0	2	15	14	9	38
WhiteRJF	RJF	46	1	18	3	0	0	0	0	11	2	0	8	8	0	9	22	13	25	60
White-YellowRJF	RJF	46	2	18	4	1	0	0	0	18	0	0	2	1	0	12	25	18	15	58
White-GreenRJF	RJF	46	1	7	0	0	0	0	0	0	0	0	0	0	0	1	8	0	1	9
Green-GreenRJF	RJF	46	0	5	2	0	0	0	1	3	1	0	2	1	0	1	7	5	4	16
Green-RedRJF	RJF	46	0	16	2	0	0	2	3	14	0	0	0	0	0	8	18	19	8	45
Yellow-YellowRJF	RJF	46	3	7	4	0	0	0	0	2	0	29	2	23	0	1	14	2	55	71
GreenWL	WL	50	0	5	1	1	0	0	0	1	1	28	0	16	1	78	7	2	123	132
YellowWL	WL	50	0	2	2	0	0	0	0	0	1	1	0	0	0	29	4	1	30	35
RedWL	WL	50	0	4	1	0	0	0	0	0	0	1	0	0	0	23	5	0	24	29
BlueWL	WL	50	0	2	0	0	0	0	6	13	3	15	0	6	0	58	2	22	79	103
WhiteWL	WL	50	0	2	2	0	0	0	0	6	0	18	0	9	0	79	4	6	106	116
White-YellowWL	WL	50	0	1	0	0	0	0	0	1	0	27	0	22	1	62	1	1	112	114
White-GreenWL	WL	50	0	0	1	0	0	0	0	4	0	10	0	5	0	43	1	4	58	63
Green-GreenWL	WL	50	0	2	2	0	1	0	1	4	0	3	0	2	1	16	5	5	22	32
Green-RedWL	WL	50	0	0	0	0	0	0	0	0	0	9	0	7	0	49	0	0	65	65
Yellow-YellowWL	WL	50	0	1	0	0	0	0	0	0	0	0	0	0	0	2	1	0	2	3
GreenRJF	RJF	50	6	22	0	0	0	0	0	21	0	0	1	0	0	3	28	21	4	53
YellowRJF	RJF	50	1	7	2	0	0	0	1	16	3	0	2	0	0	1	10	20	3	33
RedRJF	RJF	50	0	3	1	0	0	1	0	14	0	0	2	4	0	2	4	15	8	27
BlueRJF	RJF	50	6	19	0	0	0	0	0	8	0	0	3	2	0	1	25	8	6	39
WhiteRJF	RJF	50	1	14	0	0	0	6	5	24	0	3	3	7	0	1	15	35	14	64
White-YellowRJF	RJF	50	1	10	3	0	0	0	0	4	0	0	2	2	0	6	14	4	10	28
White-GreenRJF	RJF	50	1	9	0	0	0	0	0	2	0	0	2	0	0	1	10	2	3	15
Green-GreenRJF	RJF	50	0	2	1	0	0	0	1	4	2	0	1	0	0	0	3	7	1	11
Green-RedRJF	RJF	50	0	5	3	0	0	3	4	32	0	0	0	0	0	2	8	39	2	49
Yellow-YellowRJF	RJF	50	1	8	2	0	0	1	1	11	0	0	3	0	0	2	11	13	5	29
GreenWL	WL	53	0	2	1	0	1	0	0	0	0	19	0	13	0	41	4	0	73	77
YellowWL	WL	53	0	1	0	1	0	0	0	0	1	5	0	0	0	35	2	1	40	43
RedWL	WL	53	0	0	0	0	0	0	0	1	0	1	0	0	0	11	0	1	12	13
BlueWL	WL	53	0	2	0	0	1	0	2	5	0	2	0	0	0	29	3	7	31	41
WhiteWL	WL	53	0	0	1	0	0	2	4	14	2	8	0	3	0	53	1	22	64	87
White-YellowWL	WL	53	0	0	0	0	0	2	0	2	0	10	0	9	0	55	0	4	74	78
White-GreenWL	WL	53	0	1	0	0	0	0	0	2	0	34	0	14	1	51	1	2	100	103
Green-GreenWL	WL	53	0	1	0	0	0	0	0	0	0	13	0	11	0	39	1	0	63	64
Green-RedWL	WL	53	0	0	1	0	0	0	0	4	0	7	0	7	0	34	1	4	48	53
Yellow-YellowWL	WL	53	0	0	0	0	0	0	0	0	0	21	0	11	0	98	0	0	130	130
GreenRJF	RJF	53	2	16	1	0	0	0	0	18	0	0	1	0	0	1	19	18	2	39
YellowRJF	RJF	53	0	6	0	0	0	0	0	4	0	0	4	8	1	0	6	4	13	23
RedRJF	RJF	53	0	2	2	0	0	0	0	9	0	0	3	2	0	1	4	9	6	19
BlueRJF	RJF	53	4	9	0	0	0	0	0	2	0	0	1	1	0	0	13	2	2	17
WhiteRJF	RJF	53	0	9	2	0	1	0	2	2	0	0	1	2	0	3	12	4	6	22
White-YellowRJF	RJF	53	0	6	2	0	0	0	0	2	0	0	2	1	0	6	8	2	9	19
White-GreenRJF	RJF	53	0	2	0	0	0	0	0	0	0	0	2	0	0	2	2	0	4	6
Green-GreenRJF	RJF	53	0	0	0	0	0	0	0	2	0	0	1	1	0	0	0	2	2	4
Green-RedRJF	RJF	53	0	5	0	0	0	0	0	4	1	0	0	0	0	3	5	5	3	13
Yellow-YellowRJF	RJF	53	0	3	0	0	0	0	0	0	0	1	5	2	0	15	3	0	23	26
Experiment 2
Group	Treatment	Age (d)	Running	Frolicking	Wing flapping	Spinning	Spinning while wing flapping	Jumping no contact	Jumping contact	Stand-off no contact	Stand-off contact	Worm running	Worm running mealworm	Worm chasing	Worm excange	Worm pecking	Locoplay	Socplay	Objplay	Totplay
GreenS	Stress	8	0	0	0	0	0	0	0	0	0	0	0	0	0	0	0	0	0	0
YellowS	Stress	8	0	0	0	0	0	0	0	0	0	0	0	0	0	3	0	0	3	3
RedS	Stress	8	0	0	0	0	0	0	0	0	0	3	0	7	0	0	0	0	10	10
BlueS	Stress	8	0	0	1	0	0	0	0	0	0	0	0	0	0	0	1	0	0	1
WhiteS	Stress	8	1	0	1	0	0	0	0	0	0	0	0	0	0	2	2	0	2	4
White/YellowS	Stress	8	0	0	0	0	0	0	0	0	0	0	0	0	0	0	0	0	0	0
White/GreenS	Stress	8	1	0	0	0	0	0	0	0	0	0	0	0	0	0	1	0	0	1
Green/GreenS	Stress	8	0	0	0	0	0	0	0	0	0	0	0	0	0	0	0	0	0	0
Green/RedS	Stress	8	0	0	2	0	0	0	0	0	0	1	0	0	0	1	2	0	2	4
Yellow/YellowS	Stress	8	0	0	1	0	0	0	0	0	0	0	0	0	0	0	1	0	0	1
GreenC	Control	8	0	0	0	0	0	0	0	0	0	0	0	0	0	3	0	0	3	3
YellowC	Control	8	0	0	0	0	0	0	0	0	0	0	0	0	0	8	0	0	8	8
RedC	Control	8	4	1	1	0	0	0	0	0	0	0	0	0	0	1	6	0	1	7
BlueC	Control	8	0	0	1	0	0	0	0	0	0	4	0	10	3	0	1	0	17	18
WhiteC	Control	8	0	0	0	0	0	0	0	0	0	0	0	0	0	0	0	0	0	0
White/YellowC	Control	8	0	0	0	0	0	0	0	0	0	0	0	0	0	12	0	0	12	12
White/GreenC	Control	8	0	0	0	0	0	0	0	0	0	9	0	5	1	15	0	0	30	30
Green/GreenC	Control	8	0	0	0	0	0	0	0	0	0	0	0	0	0	0	0	0	0	0
Green/RedC	Control	8	0	0	0	0	0	0	0	0	0	0	0	0	0	0	0	0	0	0
Yellow/YellowC	Control	8	0	0	0	0	0	0	0	0	0	0	0	0	0	0	0	0	0	0
GreenS	Stress	10	2	0	1	0	0	0	0	0	0	0	0	0	0	0	3	0	0	3
YellowS	Stress	10	0	0	0	0	0	0	0	0	0	0	0	0	0	0	0	0	0	0
RedS	Stress	10	2	1	1	0	0	0	0	0	0	0	0	0	0	0	4	0	0	4
BlueS	Stress	10	0	0	1	0	0	0	0	0	0	1	0	2	0	0	1	0	3	4
WhiteS	Stress	10	1	0	0	0	0	0	0	0	0	0	0	0	0	0	1	0	0	1
White/YellowS	Stress	10	0	0	0	0	0	0	0	0	0	0	0	0	0	0	0	0	0	0
White/GreenS	Stress	10	3	1	3	0	0	0	0	0	0	0	2	3	0	0	7	0	5	12
Green/GreenS	Stress	10	3	0	0	0	0	0	0	0	0	0	0	0	0	0	3	0	0	3
Green/RedS	Stress	10	11	5	9	0	0	0	0	0	0	10	3	15	3	0	25	0	31	56
Yellow/YellowS	Stress	10	12	10	6	0	0	0	0	0	0	1	0	2	0	0	28	0	3	31
GreenC	Control	10	0	2	0	0	0	0	0	0	0	0	0	0	0	0	2	0	0	2
YellowC	Control	10	0	0	1	0	0	0	0	0	0	0	0	0	0	0	1	0	0	1
RedC	Control	10	19	1	2	0	0	0	0	0	0	2	0	2	0	0	22	0	4	26
BlueC	Control	10	5	9	4	0	0	0	0	0	0	14	0	26	5	7	18	0	52	70
WhiteC	Control	10	4	1	0	0	0	0	0	0	0	28	1	25	5	5	5	0	64	69
White/YellowC	Control	10	0	0	0	0	0	0	0	0	0	0	0	0	0	5	0	0	5	5
White/GreenC	Control	10	2	0	3	0	0	0	0	0	0	5	0	1	0	4	5	0	10	15
Green/GreenC	Control	10	1	0	0	0	0	0	0	0	0	0	0	0	0	0	1	0	0	1
Green/RedC	Control	10	0	0	2	0	0	0	0	0	0	1	0	1	0	0	2	0	2	4
Yellow/YellowC	Control	10	1	0	1	0	0	0	0	0	0	0	0	0	0	0	2	0	0	2
GreenS	Stress	15	8	4	4	0	0	0	0	0	0	5	0	9	1	0	16	0	15	31
YellowS	Stress	15	1	1	3	0	0	0	0	0	0	0	0	0	0	0	5	0	0	5
RedS	Stress	15	8	6	7	0	0	0	0	0	0	10	0	21	1	0	21	0	32	53
BlueS	Stress	15	1	2	0	0	0	0	0	0	0	0	0	0	0	0	3	0	0	3
WhiteS	Stress	15	16	23	9	0	0	0	0	0	0	9	1	21	0	2	48	0	33	81
White/YellowS	Stress	15	0	1	2	0	0	0	0	0	0	0	0	0	0	0	3	0	0	3
White/GreenS	Stress	15	3	4	1	0	0	0	0	0	0	0	1	0	0	13	8	0	14	22
Green/GreenS	Stress	15	5	4	10	0	0	0	0	0	0	4	4	17	0	0	19	0	25	44
Green/RedS	Stress	15	11	6	4	0	0	0	0	0	0	0	2	6	2	9	21	0	19	40
Yellow/YellowS	Stress	15	20	19	3	0	0	0	1	0	0	0	0	0	0	4	42	1	4	47
GreenC	Control	15	5	0	2	0	0	0	0	0	0	0	0	0	0	4	7	0	4	11
YellowC	Control	15	10	14	5	0	0	0	0	0	2	5	2	8	0	24	29	2	39	70
RedC	Control	15	8	6	7	0	0	0	0	2	2	1	0	2	0	0	21	4	3	28
BlueC	Control	15	33	32	7	0	0	0	0	0	0	9	1	19	0	1	72	0	30	102
WhiteC	Control	15	44	4	2	0	0	0	0	0	0	32	2	69	0	12	50	0	115	165
White/YellowC	Control	15	3	1	5	0	0	0	0	0	0	4	0	6	0	29	9	0	39	48
White/GreenC	Control	15	0	0	3	0	0	0	0	0	0	4	0	6	0	17	3	0	27	30
Green/GreenC	Control	15	0	0	2	0	0	0	0	0	0	0	0	0	0	0	2	0	0	2
Green/RedC	Control	15	0	0	4	0	0	0	0	0	0	1	0	2	0	0	4	0	3	7
Yellow/YellowC	Control	15	6	0	1	0	0	0	0	0	0	0	0	0	0	0	7	0	0	7
GreenS	Stress	18	27	29	7	0	0	0	4	2	0	12	3	23	0	20	63	6	58	127
YellowS	Stress	18	11	11	3	0	0	0	0	2	0	2	0	4	0	2	25	2	8	35
RedS	Stress	18	22	12	9	0	0	0	2	0	0	11	1	22	0	4	43	2	38	83
BlueS	Stress	18	13	10	6	0	0	0	0	5	0	4	3	7	3	6	29	5	23	57
WhiteS	Stress	18	14	8	5	0	0	0	0	2	0	2	1	4	0	2	27	2	9	38
White/YellowS	Stress	18	10	13	6	0	0	0	0	0	0	6	3	20	2	5	29	0	36	65
White/GreenS	Stress	18	12	22	2	0	0	0	0	2	2	0	1	2	0	2	36	4	5	45
Green/GreenS	Stress	18	42	22	9	0	0	0	0	0	0	3	0	7	0	3	73	0	13	86
Green/RedS	Stress	18	14	11	7	0	0	0	0	0	0	14	0	21	1	25	32	0	61	93
Yellow/YellowS	Stress	18	7	26	4	0	0	1	1	3	0	3	2	8	0	7	37	5	20	62
GreenC	Control	18	12	32	5	0	0	5	1	3	0	5	2	3	0	19	49	9	29	87
YellowC	Control	18	22	15	1	0	0	0	2	0	0	1	2	5	0	5	38	2	13	53
RedC	Control	18	33	23	4	0	0	2	4	10	0	1	2	7	0	1	60	16	11	87
BlueC	Control	18	24	23	4	0	0	0	1	3	0	3	3	9	0	5	51	4	20	75
WhiteC	Control	18	23	7	4	0	0	0	0	1	0	20	0	33	0	3	34	1	56	91
White/YellowC	Control	18	21	16	10	0	0	3	0	3	0	17	1	29	2	39	47	6	88	141
White/GreenC	Control	18	4	1	8	0	0	0	0	2	0	14	0	24	3	26	13	2	67	82
Green/GreenC	Control	18	12	15	6	0	0	0	0	0	0	2	0	2	0	0	33	0	4	37
Green/RedC	Control	18	7	10	3	0	0	0	0	0	0	19	1	25	4	0	20	0	49	69
Yellow/YellowC	Control	18	2	2	1	0	0	0	0	0	0	0	0	0	0	3	5	0	3	8
GreenS	Stress	22	36	25	7	1	0	1	1	0	0	13	1	21	0	46	69	2	81	152
YellowS	Stress	22	22	24	8	0	0	6	0	1	1	0	2	0	0	3	54	8	5	67
RedS	Stress	22	13	17	0	0	0	0	0	0	0	10	1	22	0	6	30	0	39	69
BlueS	Stress	22	17	19	4	0	0	2	0	4	0	4	2	11	0	17	40	6	34	80
WhiteS	Stress	22	26	17	6	0	0	0	0	0	0	4	0	4	0	10	49	0	18	67
White/YellowS	Stress	22	15	17	8	0	0	0	0	0	2	4	6	3	0	3	40	2	16	58
White/GreenS	Stress	22	13	11	4	1	0	0	0	0	0	12	0	28	0	17	29	0	57	86
Green/GreenS	Stress	22	19	27	8	1	0	0	0	0	0	7	0	10	1	10	55	0	28	83
Green/RedS	Stress	22	20	21	8	0	1	2	0	0	0	16	3	26	0	31	50	2	76	128
Yellow/YellowS	Stress	22	19	23	2	0	0	1	0	2	0	27	0	33	3	23	44	3	86	133
GreenC	Control	22	12	9	6	0	0	3	3	0	0	0	2	0	0	8	27	6	10	43
YellowC	Control	22	39	10	7	1	0	2	6	10	2	5	1	7	0	4	57	20	17	94
RedC	Control	22	31	20	3	0	0	5	0	3	2	5	0	7	0	25	54	10	37	101
BlueC	Control	22	38	30	3	0	0	8	0	2	0	6	1	12	0	5	71	10	24	105
WhiteC	Control	22	41	26	1	0	0	3	0	2	0	14	0	30	1	12	68	5	57	130
White/YellowC	Control	22	24	25	11	0	0	5	0	4	0	16	1	19	2	28	60	9	66	135
White/GreenC	Control	22	22	23	9	0	0	0	0	2	0	4	4	12	0	9	54	2	29	85
Green/GreenC	Control	22	18	18	6	0	0	0	0	2	0	0	1	1	0	3	42	2	5	49
Green/RedC	Control	22	14	19	5	0	0	0	0	0	0	4	2	4	0	8	38	0	18	56
Yellow/YellowC	Control	22	10	4	3	0	1	0	0	0	0	13	0	16	1	30	18	0	60	78
GreenS	Stress	25	31	29	1	0	0	3	1	6	0	5	2	11	0	25	61	10	43	114
YellowS	Stress	25	7	8	2	0	0	7	9	11	4	4	8	20	2	6	17	31	40	88
RedS	Stress	25	24	21	3	0	0	5	0	9	0	26	3	49	2	22	48	14	102	164
BlueS	Stress	25	21	19	6	1	0	1	1	0	1	20	3	30	7	14	47	3	74	124
WhiteS	Stress	25	27	12	5	0	0	0	0	0	0	17	1	19	4	30	44	0	71	115
White/YellowS	Stress	25	11	7	2	0	0	0	0	2	2	22	1	40	5	16	20	4	84	108
White/GreenS	Stress	25	15	6	5	0	0	0	0	0	0	32	0	45	0	35	26	0	112	138
Green/GreenS	Stress	25	24	25	5	0	0	1	0	3	0	13	2	34	1	16	54	4	66	124
Green/RedS	Stress	25	19	25	2	1	0	1	0	1	0	17	1	32	6	33	47	2	89	138
Yellow/YellowS	Stress	25	17	22	3	0	0	0	4	6	0	5	1	8	0	19	42	10	33	85
GreenC	Control	25	31	7	4	0	0	2	0	4	0	7	1	12	0	12	42	6	32	80
YellowC	Control	25	33	13	3	0	0	6	0	7	2	10	0	20	0	18	49	15	48	112
RedC	Control	25	23	15	3	0	0	4	0	5	0	14	2	29	2	27	41	9	74	124
BlueC	Control	25	18	19	5	0	0	0	1	1	0	18	1	30	0	19	42	2	68	112
WhiteC	Control	25	28	15	1	0	0	1	0	1	0	19	1	33	2	25	44	2	80	126
White/YellowC	Control	25	16	4	7	0	0	2	0	0	0	12	1	25	4	20	27	2	62	91
White/GreenC	Control	25	15	4	9	0	0	0	0	3	1	8	1	15	0	7	28	4	31	63
Green/GreenC	Control	25	14	10	4	0	0	0	0	0	0	0	1	1	0	4	28	0	6	34
Green/RedC	Control	25	35	19	2	0	0	1	0	1	0	5	2	8	0	21	56	2	36	94
Yellow/YellowC	Control	25	7	4	5	0	0	0	0	2	0	12	1	25	4	29	16	2	71	89
GreenS	Stress	29	33	34	4	1	0	0	0	2	0	28	0	41	3	48	72	2	120	194
YellowS	Stress	29	12	6	4	0	0	0	0	4	0	0	0	0	0	18	22	4	18	44
RedS	Stress	29	32	29	1	1	0	2	4	5	2	27	0	48	4	32	63	13	111	187
BlueS	Stress	29	28	26	6	0	1	3	2	2	0	12	1	11	1	29	61	7	54	122
WhiteS	Stress	29	11	14	5	1	0	1	2	1	1	23	0	41	2	42	31	5	108	144
White/YellowS	Stress	29	14	6	2	1	0	0	0	0	0	14	0	21	0	23	23	0	58	81
White/GreenS	Stress	29	16	14	3	0	0	2	0	0	0	10	0	13	0	22	33	2	45	80
Green/GreenS	Stress	29	31	12	4	0	0	1	0	2	0	16	1	30	5	29	47	3	81	131
Green/RedS	Stress	29	20	18	2	0	0	2	2	0	2	26	0	37	5	32	40	6	100	146
Yellow/YellowS	Stress	29	22	32	2	0	0	3	0	1	0	10	1	17	3	39	56	4	70	130
GreenC	Control	29	19	5	4	0	0	0	0	0	0	11	0	19	1	13	28	0	44	72
YellowC	Control	29	46	28	8	0	0	11	6	24	0	4	0	11	1	17	82	41	33	156
RedC	Control	29	30	23	3	0	0	1	1	12	1	1	0	0	0	16	56	15	17	88
BlueC	Control	29	37	34	1	0	0	1	2	5	0	7	1	14	0	32	72	8	54	134
WhiteC	Control	29	23	17	5	0	0	8	0	3	0	25	0	40	2	59	45	11	126	182
White/YellowC	Control	29	16	4	6	0	0	4	0	0	0	28	1	51	8	53	26	4	141	171
White/GreenC	Control	29	24	13	8	0	0	2	0	4	0	1	1	2	0	4	45	6	8	59
Green/GreenC	Control	29	12	14	2	0	0	3	0	1	0	0	1	1	0	3	28	4	5	37
Green/RedC	Control	29	14	8	2	0	0	0	0	0	0	15	1	20	1	28	24	0	65	89
Yellow/YellowC	Control	29	3	3	4	0	1	0	0	0	0	4	0	6	0	19	11	0	29	40
GreenS	Stress	32	27	21	5	3	0	1	0	2	0	13	0	17	6	58	56	3	94	153
YellowS	Stress	32	9	12	2	1	3	0	0	0	0	0	0	0	0	26	27	0	26	53
RedS	Stress	32	24	27	3	1	0	4	2	0	0	2	0	5	0	30	55	6	37	98
BlueS	Stress	32	27	25	2	2	2	0	0	0	2	2	1	6	0	25	58	2	34	94
WhiteS	Stress	32	10	15	5	4	0	4	1	0	0	3	0	1	1	55	34	5	60	99
White/YellowS	Stress	32	16	10	3	1	0	2	0	0	0	7	0	10	2	39	30	2	58	90
White/GreenS	Stress	32	9	15	2	0	0	1	0	3	2	5	1	10	3	21	26	6	40	72
Green/GreenS	Stress	32	20	33	2	1	0	7	0	0	0	6	0	9	0	19	56	7	34	97
Green/RedS	Stress	32	18	15	3	0	0	8	1	2	0	15	0	16	4	43	36	11	78	125
Yellow/YellowS	Stress	32	14	19	2	0	0	0	0	2	0	1	0	2	0	18	35	2	21	58
GreenC	Control	32	20	23	4	0	0	1	0	3	0	6	0	7	0	20	47	4	33	84
YellowC	Control	32	27	22	4	0	0	1	0	3	0	2	0	2	0	8	53	4	12	69
RedC	Control	32	19	18	2	0	0	0	1	5	0	2	2	2	1	10	39	6	17	62
BlueC	Control	32	18	23	3	0	0	5	0	1	0	3	0	6	0	38	44	6	47	97
WhiteC	Control	32	31	13	4	0	0	3	0	0	2	24	2	25	0	51	48	5	102	155
White/YellowC	Control	32	3	1	6	0	0	1	0	0	0	16	0	18	3	37	10	1	74	85
White/GreenC	Control	32	12	11	1	0	0	4	4	4	0	20	0	31	1	27	24	12	79	115
Green/GreenC	Control	32	13	17	2	0	0	2	0	0	0	0	1	0	0	5	32	2	6	40
Green/RedC	Control	32	14	14	2	0	0	2	0	0	0	18	1	15	1	37	30	2	72	104
Yellow/YellowC	Control	32	1	7	4	0	0	0	0	0	0	3	1	4	0	9	12	0	17	29
GreenS	Stress	36	19	31	1	4	1	2	2	4	0	18	0	27	1	45	56	8	91	155
YellowS	Stress	36	11	2	5	1	1	0	0	0	0	10	1	12	3	34	20	0	60	80
RedS	Stress	36	12	21	0	2	0	4	0	8	3	8	0	12	1	38	35	15	59	109
BlueS	Stress	36	19	17	4	2	1	6	0	0	0	16	0	23	5	35	43	6	79	128
WhiteS	Stress	36	12	5	3	1	0	6	4	4	2	13	0	25	0	51	21	16	89	126
White/YellowS	Stress	36	14	8	2	0	0	5	0	5	0	13	0	23	1	40	24	10	77	111
White/GreenS	Stress	36	8	4	1	0	0	2	0	0	0	13	0	22	1	26	13	2	62	77
Green/GreenS	Stress	36	13	14	2	1	1	3	0	4	2	10	0	20	2	22	31	9	54	94
Green/RedS	Stress	36	12	10	6	1	0	4	0	4	0	19	0	30	10	70	29	8	129	166
Yellow/YellowS	Stress	36	13	16	2	0	0	5	0	2	0	3	0	2	1	12	31	7	18	56
GreenC	Control	36	16	14	3	0	0	0	1	4	1	10	0	13	0	38	33	6	61	100
YellowC	Control	36	15	20	3	1	0	4	0	2	0	21	0	24	2	38	39	6	85	130
RedC	Control	36	14	14	4	0	0	1	0	2	2	1	0	2	1	6	32	5	10	47
BlueC	Control	36	11	12	3	0	0	0	0	0	0	7	0	4	0	37	26	0	48	74
WhiteC	Control	36	14	23	2	0	0	2	0	4	0	35	0	40	4	61	39	6	140	185
White/YellowC	Control	36	7	4	1	0	0	0	0	0	0	1	0	0	0	18	12	0	19	31
White/GreenC	Control	36	2	6	5	0	0	0	0	0	0	31	0	29	2	21	13	0	83	96
Green/GreenC	Control	36	9	12	4	0	0	1	0	3	0	10	1	12	0	23	25	4	46	75
Green/RedC	Control	36	4	8	2	0	0	2	0	1	0	9	0	9	1	23	14	3	42	59
Yellow/YellowC	Control	36	1	2	4	0	0	0	0	0	0	10	0	20	1	17	7	0	48	55
GreenS	Stress	39	12	11	2	0	0	0	0	0	0	13	0	22	1	57	25	0	93	118
YellowS	Stress	39	5	5	4	0	0	0	0	0	0	6	0	9	1	33	14	0	49	63
RedS	Stress	39	9	14	1	2	0	6	2	14	2	15	0	24	5	43	26	24	87	137
BlueS	Stress	39	10	8	3	2	0	0	0	2	0	7	0	12	2	28	23	2	49	74
WhiteS	Stress	39	9	7	0	4	0	0	0	4	0	10	0	12	1	50	20	4	73	97
White/YellowS	Stress	39	8	6	4	1	0	2	0	0	0	7	0	11	2	19	19	2	39	60
White/GreenS	Stress	39	7	9	3	2	0	3	0	1	0	11	0	19	0	23	21	4	53	78
Green/GreenS	Stress	39	13	11	4	0	0	2	0	0	0	12	0	24	2	25	28	2	63	93
Green/RedS	Stress	39	10	9	1	0	0	0	0	0	0	24	0	34	4	48	20	0	110	130
Yellow/YellowS	Stress	39	4	12	1	0	1	0	0	0	0	4	0	4	0	12	18	0	20	38
GreenC	Control	39	9	12	4	0	0	2	0	0	0	0	0	0	0	17	25	2	17	44
YellowC	Control	39	10	18	6	0	0	9	2	4	2	22	0	32	3	43	34	17	100	151
RedC	Control	39	12	12	1	0	0	0	2	0	0	2	2	5	0	17	25	2	26	53
BlueC	Control	39	5	20	3	0	0	4	0	9	0	9	0	6	0	43	28	13	58	99
WhiteC	Control	39	5	11	2	0	0	4	1	2	1	32	0	49	0	42	18	8	123	149
White/YellowC	Control	39	8	1	2	0	0	0	0	0	0	4	0	7	0	24	11	0	35	46
White/GreenC	Control	39	6	15	5	0	0	2	0	9	0	8	0	13	0	24	26	11	45	82
Green/GreenC	Control	39	1	8	6	0	0	0	0	0	0	20	0	31	2	20	15	0	73	88
Green/RedC	Control	39	8	11	6	0	0	0	0	0	0	12	0	14	1	29	25	0	56	81
Yellow/YellowC	Control	39	6	3	5	0	0	0	2	0	0	0	1	1	0	6	14	2	8	24
